# Supplementary material for: A Study of Greek Graviera Cheese by NMR-Based Metabolomics
Source: Molecules. 2023 Jul 18;28(14):5488. doi: 10.3390/molecules28145488 (PMC10385548; doi:10.3390/molecules28145488)
Supplement: Supplementary file 1 [file molecules-28-05488-s001.zip]

Archive with 1 entries (1 files):
- molecules-2446508-supplementary.pdf
